# Supplementary material for: Susceptibility of Cell Lines from Different Species to Porcine Deltacoronavirus
Source: Viruses. 2026 Jul 15;18(7):776. doi: 10.3390/v18070776 (PMC13431601; doi:10.3390/v18070776)
Supplement: Supplementary file 1 [file viruses-18-00776-s001.zip]

Archive with 1 entries (1 files):
- viruses-4423987-supplementary.pdf
